# Supplementary material for: ROP16 of Toxoplasma gondii Inhibits Innate Immunity by Triggering cGAS-STING Pathway Inactivity through the Polyubiquitination of STING
Source: Cells. 2023 Jul 15;12(14):1862. doi: 10.3390/cells12141862 (PMC10378213; doi:10.3390/cells12141862)
Supplement: Supplementary file 1 [file cells-12-01862-s001.zip]

Archive with 1 entries (1 files):
- cells-2455989-supplementary.pdf
